# Supplementary material for: Monocytes Count, NLR, MLR and PLR in Canine Inflammatory Bowel Disease
Source: Animals (Basel). 2024 Mar 8;14(6):837. doi: 10.3390/ani14060837 (PMC10967434; doi:10.3390/ani14060837)
Supplement: Supplementary file 1 [file animals-14-00837-s001.zip]

Archive with 1 entries (1 files):
- animals-2896433-supplementary.pdf
